# Supplementary material for: Integrated network pharmacology and molecular docking approaches to reveal the synergistic mechanism of multiple components in Venenum Bufonis for ameliorating heart failure
Source: PeerJ. 2020 Oct 30;8:e10107. doi: 10.7717/peerj.10107 (PMC7605218; doi:10.7717/peerj.10107)
Supplement: Supplemental Information 5 [file peerj-08-10107-s005.xlsx]

## Sheet: Sheet1
Title: Integrated network pharmacology and molecular docking approaches to reveal the synergistic mechanism of multiple components in Venenum Bufonis for ameliorating heart failure Authors: Guohua Yu et al.
Table S5 Topological parameters of major hubs
Major hubs	Degree	BetweennessCentrality	ClosenessCentrality
TP53	117	0.0783186	0.538012		Notes: major hubs colored with black are potential targets of in vivo ingredients of VB; major hubs colored with red are HF associated targets
MAPK1	103	0.0665011	0.533024
EGFR	90	0.0402911	0.518018
ESR1	81	0.0344703	0.489883
CASP3	80	0.0309275	0.501089
AR	71	0.0305109	0.490928
PPARG	66	0.0241476	0.488323
STAT3	75	0.0212604	0.493033
EDN1	72	0.0205856	0.481675
ACE	44	0.0113244	0.449219
ACTA1	48	0.0115742	0.454545
ACTC1	40	0.00435689	0.407801
ACTN2	49	0.0131885	0.44878
ADCY2	33	0.00289921	0.40245
ADCY5	35	0.00404873	0.411817
ADRB1	23	0.00295282	0.401396
ADRBK1	29	0.00201087	0.401747
AGT	64	0.0164213	0.462312
AGTR1	45	0.00582482	0.446169
AGTR2	39	0.00442661	0.410714
AKR1C3	24	0.00217058	0.381743
ALOX5	20	0.00198452	0.411817
ANKRD1	28	0.00385903	0.408526
ANXA1	41	0.00421091	0.437678
ANXA5	35	0.00338836	0.449219
APOA1	33	0.00840376	0.418562
ATP1A1	23	0.00595768	0.415537
ATP2A2	40	0.0122978	0.449219
ATP5A1	42	0.00722602	0.399306
ATP5B	46	0.0101374	0.40636
CACNA1A	37	0.00370096	0.391823
CACNA1B	40	0.00643412	0.395189
CACNA1C	53	0.00878219	0.417802
CACNA1D	34	0.00261855	0.394173
CACNA1H	29	0.00354661	0.383333
CAMK2A	47	0.015239	0.430309
CAMK2D	35	0.00393909	0.410714
CD36	20	0.00172862	0.382377
CD40LG	28	0.00369592	0.422794
CNR1	34	0.00848365	0.436847
COMT	32	0.0157744	0.410348
COX4I1	43	0.0103914	0.418944
COX8A	26	0.00203303	0.382377
CRYAB	27	0.00331738	0.429104
CSRP3	40	0.00383157	0.389831
CYP11B2	29	0.00577438	0.400348
CYP17A1	27	0.00181661	0.38623
CYP19A1	37	0.00459259	0.434372
CYP1A1	34	0.00542568	0.415913
CYP2B6	31	0.00616638	0.425532
DICER1	23	0.00568575	0.418944
DMD	34	0.00484833	0.404573
EDNRA	31	0.00613353	0.421245
ERBB2	50	0.00641399	0.468909
ESR2	35	0.00738766	0.44878
FGF2	55	0.0136568	0.485232
FKBP1A	28	0.00426693	0.406002
FLNA	25	0.00424565	0.426321
FOXO1	43	0.00575543	0.453649
FOXP3	29	0.00284257	0.422018
G6PD	22	0.00609114	0.418562
GABRA1	37	0.00707075	0.383333
GABRG2	34	0.00566807	0.383653
GNAQ	36	0.00651256	0.437262
GNAS	32	0.00694589	0.428705
GRIN1	37	0.0128144	0.424354
GRIN2A	35	0.00554165	0.42086
GRIN2B	44	0.0119633	0.446602
HDAC2	25	0.00372493	0.425532
HDAC3	33	0.00858789	0.427509
HIF1A	46	0.00562967	0.461384
HSD11B1	21	0.00245088	0.393162
HSD3B1	29	0.00474871	0.39621
HSP90AB1	42	0.0106136	0.464646
HSP90B1	26	0.00789859	0.449219
IL17A	27	0.00173701	0.413669
IL1B	55	0.0181149	0.46046
ILK	24	0.00254125	0.429907
ITGB2	23	0.00256382	0.408526
LDB3	37	0.00424421	0.412926
LMNA	38	0.00593022	0.435606
LPL	30	0.00352225	0.406002
MED1	32	0.00306671	0.428705
MME	27	0.0105323	0.413669
MT-CO1	38	0.00644065	0.405286
MT-CO2	41	0.00867237	0.428305
MT-CYB	41	0.00727124	0.409253
MTOR	57	0.0137229	0.481172
MYBPC3	39	0.00325748	0.391489
MYH6	51	0.0112151	0.452311
MYL3	35	0.00266954	0.411817
NCOA1	43	0.00753231	0.447471
NCOA2	34	0.00244506	0.426321
NFATC1	26	0.00478254	0.436847
NKX2-5	28	0.00541688	0.422406
NOS2	23	0.0023125	0.432738
NR0B1	22	0.00190324	0.395189
NR1H4	27	0.00681058	0.404218
NR3C1	44	0.00504036	0.456802
NR3C2	25	0.00266708	0.425532
NRG1	24	0.00341747	0.427509
OPRD1	30	0.00320262	0.414788
OPRK1	31	0.00476872	0.404573
OPRL1	29	0.00386912	0.400348
OPRM1	40	0.00993874	0.442308
P2RY12	24	0.00372305	0.38688
PGR	38	0.00263773	0.436847
PIK3CA	61	0.0185424	0.480167
PIK3R1	51	0.00636474	0.456349
PLA2G1B	21	0.00262878	0.415537
PLK1	26	0.00352482	0.413669
PNPLA2	24	0.0037781	0.403155
POMC	49	0.0117979	0.461384
PPARA	38	0.0080848	0.451423
PPARGC1A	47	0.0119075	0.447907
PPP1CA	51	0.0184639	0.44878
PPP1CC	47	0.0148826	0.436847
PPP2CA	40	0.0118593	0.445305
PPP2CB	30	0.00467895	0.432331
PPP3CA	28	0.00411751	0.439351
PRKCA	50	0.0174224	0.475207
PRKCB	26	0.00471438	0.437262
PRKCD	34	0.00714392	0.439771
PTGS1	25	0.00624379	0.3895
PTGS2	63	0.0158694	0.467955
PTPN11	33	0.00535199	0.437678
PVALB	41	0.0112162	0.419325
RAF1	37	0.00620419	0.456802
RBM20	29	0.00181974	0.384937
RET	27	0.00425594	0.436433
RXRA	36	0.00604637	0.439351
RYR2	56	0.0122017	0.433553
SDHA	44	0.00915455	0.411817
SDHB	35	0.0041652	0.406002
SDHC	47	0.0153048	0.438931
SELP	22	0.00284112	0.395189
SERPINC1	26	0.0103869	0.408163
SERPINE1	35	0.00506782	0.446602
SHBG	21	0.00254522	0.400348
SLC8A1	29	0.00967678	0.4
SLC9A1	28	0.0171504	0.431115
SRF	20	0.00223964	0.42086
SULT2A1	32	0.00471029	0.411449
TAZ	21	0.00431877	0.390824
TCAP	34	0.00185641	0.395869
TFAM	32	0.00601517	0.409982
TNNI3	44	0.00848212	0.444015
TNNT2	39	0.00353169	0.401396
TPM1	30	0.00212773	0.388186
TTN	46	0.0111827	0.441883
TUBA1A	20	0.0020325	0.403155
TUBB	24	0.00332898	0.398614
TUBB4B	22	0.00368207	0.39758
UQCRC2	40	0.00500296	0.402802
VCL	48	0.0178646	0.450539
VDR	22	0.00186308	0.418944
YAP1	22	0.0108719	0.421632
YWHAE	28	0.00407657	0.423183
