# Supplementary material for: Integrated network pharmacology and molecular docking approaches to reveal the synergistic mechanism of multiple components in Venenum Bufonis for ameliorating heart failure
Source: PeerJ. 2020 Oct 30;8:e10107. doi: 10.7717/peerj.10107 (PMC7605218; doi:10.7717/peerj.10107)
Supplement: Supplemental Information 6 [file peerj-08-10107-s006.xlsx]

## Sheet: Sheet1
Title: Integrated network pharmacology and molecular docking approaches to reveal the synergistic mechanism of multiple components in Venenum Bufonis for ameliorating heart failure Authors: Guohua Yu et al.
Table S6 Major potential hubs of in vivo ingredients of VB associated with adrenergic signalling in cardio-myocytes
Pathway	Major LRM hubs	Corresponding ID	In vivo ingredients of VB
Adrenergic signalling in cardio-myocytes	ADCY2	M2	3-epi-bufalin
Adrenergic signalling in cardio-myocytes	ADCY2	P1	Resibufogenin
Adrenergic signalling in cardio-myocytes	ADCY2	P2	Bufalin
Adrenergic signalling in cardio-myocytes	ADCY2	M3	3-Oxo-desacetylcinobufagin
Adrenergic signalling in cardio-myocytes	ADCY2	P3	19-oxo-bufalin
Adrenergic signalling in cardio-myocytes	ADCY2	P4	Desacetylcinobufagin
Adrenergic signalling in cardio-myocytes	ADCY2	M4	5β-Hydroxyresibufogenin
Adrenergic signalling in cardio-myocytes	ADCY2	P5	Marinobufagin
Adrenergic signalling in cardio-myocytes	ADCY2	P7	19-Hydroxybufalin
Adrenergic signalling in cardio-myocytes	ADCY2	P8	Desacetylbufotalin
Adrenergic signalling in cardio-myocytes	ADCY2	P9	Gamabufotalin
Adrenergic signalling in cardio-myocytes	ADCY2	M5	3,14,15-trihydroxy-bufa-20,22-dienolide
Adrenergic signalling in cardio-myocytes	ADCY2	M6	6α-hydroxybufalin
Adrenergic signalling in cardio-myocytes	ADCY2	M7	5β-hydroxybufalin
Adrenergic signalling in cardio-myocytes	ADCY2	P10	Telocinobufagin
Adrenergic signalling in cardio-myocytes	ADCY2	P11	19-oxo-Desacetylcinobufagin
Adrenergic signalling in cardio-myocytes	ADCY2	P12	Arenobufagin
Adrenergic signalling in cardio-myocytes	ADCY2	P13	Hellebrigenin
Adrenergic signalling in cardio-myocytes	ADCY2	M8	1,5-Dihydroxyresibufogenin
Adrenergic signalling in cardio-myocytes	ADCY2	M12	12,16-dihydroxy-resibufogenin
Adrenergic signalling in cardio-myocytes	ADCY2	M13	12-hydroxyldesacetylcinobufagin
Adrenergic signalling in cardio-myocytes	ADCY2	M9	1-hydroxyldesacetylcinobufagin
Adrenergic signalling in cardio-myocytes	ADCY2	M10	5,16-dihydroxy-resibufogenin
Adrenergic signalling in cardio-myocytes	ADCY2	M11	5-hydroxyldesacetylcinobufagin
Adrenergic signalling in cardio-myocytes	ADCY2	M14	1α,5β-dihydroxybufalin
Adrenergic signalling in cardio-myocytes	ADCY2	M15	3,5,14,15-tetrahydroxyl-bufa-20,22-dienolide
Adrenergic signalling in cardio-myocytes	ADCY2	M16	5β, 6α-dihydroxybufalin
Adrenergic signalling in cardio-myocytes	ADCY2	M18	1,12β-dihydroxydesacetylcinobufagin
Adrenergic signalling in cardio-myocytes	ADCY2	M17	1,5-dihydroxyldesacetylcinobufagin
Adrenergic signalling in cardio-myocytes	ADCY2	M19	2,5-dihydroxyldesacetylcinobufagin
Adrenergic signalling in cardio-myocytes	ADCY2	M20	3-Oxo-cinobufagin
Adrenergic signalling in cardio-myocytes	ADCY2	P14	Cinobufagin
Adrenergic signalling in cardio-myocytes	ADCY2	P15	Bufotalin
Adrenergic signalling in cardio-myocytes	ADCY2	P16	Cinobufaginol
Adrenergic signalling in cardio-myocytes	ADCY2	P17	Cinobufotalin
Adrenergic signalling in cardio-myocytes	ADCY2	M22	12-hydroxyl-cinobufagin
Adrenergic signalling in cardio-myocytes	ADCY2	M21	5-hydroxyl-cinobufagin
Adrenergic signalling in cardio-myocytes	ADCY2	M24	1,12β-dihydroxycinobufagin
Adrenergic signalling in cardio-myocytes	ADCY5	M2	3-epi-bufalin
Adrenergic signalling in cardio-myocytes	ADCY5	P1	Resibufogenin
Adrenergic signalling in cardio-myocytes	ADCY5	P2	Bufalin
Adrenergic signalling in cardio-myocytes	ADCY5	M3	3-Oxo-desacetylcinobufagin
Adrenergic signalling in cardio-myocytes	ADCY5	P3	19-oxo-bufalin
Adrenergic signalling in cardio-myocytes	ADCY5	P4	Desacetylcinobufagin
Adrenergic signalling in cardio-myocytes	ADCY5	M4	5β-Hydroxyresibufogenin
Adrenergic signalling in cardio-myocytes	ADCY5	P5	Marinobufagin
Adrenergic signalling in cardio-myocytes	ADCY5	P7	19-Hydroxybufalin
Adrenergic signalling in cardio-myocytes	ADCY5	P8	Desacetylbufotalin
Adrenergic signalling in cardio-myocytes	ADCY5	P9	Gamabufotalin
Adrenergic signalling in cardio-myocytes	ADCY5	M5	3,14,15-trihydroxy-bufa-20,22-dienolide
Adrenergic signalling in cardio-myocytes	ADCY5	M6	6α-hydroxybufalin
Adrenergic signalling in cardio-myocytes	ADCY5	M7	5β-hydroxybufalin
Adrenergic signalling in cardio-myocytes	ADCY5	P10	Telocinobufagin
Adrenergic signalling in cardio-myocytes	ADCY5	P11	19-oxo-Desacetylcinobufagin
Adrenergic signalling in cardio-myocytes	ADCY5	P12	Arenobufagin
Adrenergic signalling in cardio-myocytes	ADCY5	P13	Hellebrigenin
Adrenergic signalling in cardio-myocytes	ADCY5	M8	1,5-Dihydroxyresibufogenin
Adrenergic signalling in cardio-myocytes	ADCY5	M12	12,16-dihydroxy-resibufogenin
Adrenergic signalling in cardio-myocytes	ADCY5	M13	12-hydroxyldesacetylcinobufagin
Adrenergic signalling in cardio-myocytes	ADCY5	M9	1-hydroxyldesacetylcinobufagin
Adrenergic signalling in cardio-myocytes	ADCY5	M10	5,16-dihydroxy-resibufogenin
Adrenergic signalling in cardio-myocytes	ADCY5	M11	5-hydroxyldesacetylcinobufagin
Adrenergic signalling in cardio-myocytes	ADCY5	M14	1α,5β-dihydroxybufalin
Adrenergic signalling in cardio-myocytes	ADCY5	M15	3,5,14,15-tetrahydroxyl-bufa-20,22-dienolide
Adrenergic signalling in cardio-myocytes	ADCY5	M16	5β, 6α-dihydroxybufalin
Adrenergic signalling in cardio-myocytes	ADCY5	M18	1,12β-dihydroxydesacetylcinobufagin
Adrenergic signalling in cardio-myocytes	ADCY5	M17	1,5-dihydroxyldesacetylcinobufagin
Adrenergic signalling in cardio-myocytes	ADCY5	M19	2,5-dihydroxyldesacetylcinobufagin
Adrenergic signalling in cardio-myocytes	ADCY5	M20	3-Oxo-cinobufagin
Adrenergic signalling in cardio-myocytes	ADCY5	P14	Cinobufagin
Adrenergic signalling in cardio-myocytes	ADCY5	P15	Bufotalin
Adrenergic signalling in cardio-myocytes	ADCY5	P16	Cinobufaginol
Adrenergic signalling in cardio-myocytes	ADCY5	P17	Cinobufotalin
Adrenergic signalling in cardio-myocytes	ADCY5	M22	12-hydroxyl-cinobufagin
Adrenergic signalling in cardio-myocytes	ADCY5	M21	5-hydroxyl-cinobufagin
Adrenergic signalling in cardio-myocytes	ADCY5	M24	1,12β-dihydroxycinobufagin
Adrenergic signalling in cardio-myocytes	ATP1A1	M1	3-Oxo-resibufogenin
Adrenergic signalling in cardio-myocytes	ATP1A1	M2	3-epi-bufalin
Adrenergic signalling in cardio-myocytes	ATP1A1	P1	Resibufogenin
Adrenergic signalling in cardio-myocytes	ATP1A1	P2	Bufalin
Adrenergic signalling in cardio-myocytes	ATP1A1	M3	3-Oxo-desacetylcinobufagin
Adrenergic signalling in cardio-myocytes	ATP1A1	P3	19-oxo-bufalin
Adrenergic signalling in cardio-myocytes	ATP1A1	P4	Desacetylcinobufagin
Adrenergic signalling in cardio-myocytes	ATP1A1	M4	5β-Hydroxyresibufogenin
Adrenergic signalling in cardio-myocytes	ATP1A1	P5	Marinobufagin
Adrenergic signalling in cardio-myocytes	ATP1A1	P6	Resibufaginol
Adrenergic signalling in cardio-myocytes	ATP1A1	P7	19-Hydroxybufalin
Adrenergic signalling in cardio-myocytes	ATP1A1	P8	Desacetylbufotalin
Adrenergic signalling in cardio-myocytes	ATP1A1	P9	Gamabufotalin
Adrenergic signalling in cardio-myocytes	ATP1A1	M5	3,14,15-trihydroxy-bufa-20,22-dienolide
Adrenergic signalling in cardio-myocytes	ATP1A1	M6	6α-hydroxybufalin
Adrenergic signalling in cardio-myocytes	ATP1A1	M7	5β-hydroxybufalin
Adrenergic signalling in cardio-myocytes	ATP1A1	P10	Telocinobufagin
Adrenergic signalling in cardio-myocytes	ATP1A1	P11	19-oxo-Desacetylcinobufagin
Adrenergic signalling in cardio-myocytes	ATP1A1	P12	Arenobufagin
Adrenergic signalling in cardio-myocytes	ATP1A1	P13	Hellebrigenin
Adrenergic signalling in cardio-myocytes	ATP1A1	M8	1,5-Dihydroxyresibufogenin
Adrenergic signalling in cardio-myocytes	ATP1A1	M12	12,16-dihydroxy-resibufogenin
Adrenergic signalling in cardio-myocytes	ATP1A1	M13	12-hydroxyldesacetylcinobufagin
Adrenergic signalling in cardio-myocytes	ATP1A1	M9	1-hydroxyldesacetylcinobufagin
Adrenergic signalling in cardio-myocytes	ATP1A1	M10	5,16-dihydroxy-resibufogenin
Adrenergic signalling in cardio-myocytes	ATP1A1	M11	5-hydroxyldesacetylcinobufagin
Adrenergic signalling in cardio-myocytes	ATP1A1	M14	1α,5β-dihydroxybufalin
Adrenergic signalling in cardio-myocytes	ATP1A1	M15	3,5,14,15-tetrahydroxyl-bufa-20,22-dienolide
Adrenergic signalling in cardio-myocytes	ATP1A1	M16	5β, 6α-dihydroxybufalin
Adrenergic signalling in cardio-myocytes	ATP1A1	M18	1,12β-dihydroxydesacetylcinobufagin
Adrenergic signalling in cardio-myocytes	ATP1A1	M17	1,5-dihydroxyldesacetylcinobufagin
Adrenergic signalling in cardio-myocytes	ATP1A1	M19	2,5-dihydroxyldesacetylcinobufagin
Adrenergic signalling in cardio-myocytes	ATP1A1	M20	3-Oxo-cinobufagin
Adrenergic signalling in cardio-myocytes	ATP1A1	P14	Cinobufagin
Adrenergic signalling in cardio-myocytes	ATP1A1	P15	Bufotalin
Adrenergic signalling in cardio-myocytes	ATP1A1	P16	Cinobufaginol
Adrenergic signalling in cardio-myocytes	ATP1A1	P17	Cinobufotalin
Adrenergic signalling in cardio-myocytes	ATP1A1	M22	12-hydroxyl-cinobufagin
Adrenergic signalling in cardio-myocytes	ATP1A1	M21	5-hydroxyl-cinobufagin
Adrenergic signalling in cardio-myocytes	ATP1A1	M24	1,12β-dihydroxycinobufagin
Adrenergic signalling in cardio-myocytes	ATP1A1	M25	3-epi-bufalin5
Adrenergic signalling in cardio-myocytes	CACNA1C	M1	3-Oxo-resibufogenin
Adrenergic signalling in cardio-myocytes	CACNA1C	P2	Bufalin
Adrenergic signalling in cardio-myocytes	CACNA1C	P3	19-oxo-bufalin
Adrenergic signalling in cardio-myocytes	CACNA1C	P9	Gamabufotalin
Adrenergic signalling in cardio-myocytes	CACNA1C	M6	6α-hydroxybufalin
Adrenergic signalling in cardio-myocytes	CACNA1C	M20	3-Oxo-cinobufagin
Adrenergic signalling in cardio-myocytes	CACNA1C	P15	Bufotalin
Adrenergic signalling in cardio-myocytes	CACNA1D	M1	3-Oxo-resibufogenin
Adrenergic signalling in cardio-myocytes	CACNA1D	P2	Bufalin
Adrenergic signalling in cardio-myocytes	CACNA1D	P3	19-oxo-bufalin
Adrenergic signalling in cardio-myocytes	CACNA1D	P9	Gamabufotalin
Adrenergic signalling in cardio-myocytes	CACNA1D	M6	6α-hydroxybufalin
Adrenergic signalling in cardio-myocytes	CACNA1D	M20	3-Oxo-cinobufagin
Adrenergic signalling in cardio-myocytes	CACNA1D	P15	Bufotalin
Adrenergic signalling in cardio-myocytes	GNAS	M2	3-epi-bufalin
Adrenergic signalling in cardio-myocytes	GNAS	P1	Resibufogenin
Adrenergic signalling in cardio-myocytes	GNAS	P2	Bufalin
Adrenergic signalling in cardio-myocytes	GNAS	M3	3-Oxo-desacetylcinobufagin
Adrenergic signalling in cardio-myocytes	GNAS	P3	19-oxo-bufalin
Adrenergic signalling in cardio-myocytes	GNAS	P4	Desacetylcinobufagin
Adrenergic signalling in cardio-myocytes	GNAS	M4	5β-Hydroxyresibufogenin
Adrenergic signalling in cardio-myocytes	GNAS	P5	Marinobufagin
Adrenergic signalling in cardio-myocytes	GNAS	P7	19-Hydroxybufalin
Adrenergic signalling in cardio-myocytes	GNAS	P8	Desacetylbufotalin
Adrenergic signalling in cardio-myocytes	GNAS	P9	Gamabufotalin
Adrenergic signalling in cardio-myocytes	GNAS	M5	3,14,15-trihydroxy-bufa-20,22-dienolide
Adrenergic signalling in cardio-myocytes	GNAS	M6	6α-hydroxybufalin
Adrenergic signalling in cardio-myocytes	GNAS	M7	5β-hydroxybufalin
Adrenergic signalling in cardio-myocytes	GNAS	P10	Telocinobufagin
Adrenergic signalling in cardio-myocytes	GNAS	P11	19-oxo-Desacetylcinobufagin
Adrenergic signalling in cardio-myocytes	GNAS	P12	Arenobufagin
Adrenergic signalling in cardio-myocytes	GNAS	P13	Hellebrigenin
Adrenergic signalling in cardio-myocytes	GNAS	M8	1,5-Dihydroxyresibufogenin
Adrenergic signalling in cardio-myocytes	GNAS	M12	12,16-dihydroxy-resibufogenin
Adrenergic signalling in cardio-myocytes	GNAS	M13	12-hydroxyldesacetylcinobufagin
Adrenergic signalling in cardio-myocytes	GNAS	M9	1-hydroxyldesacetylcinobufagin
Adrenergic signalling in cardio-myocytes	GNAS	M10	5,16-dihydroxy-resibufogenin
Adrenergic signalling in cardio-myocytes	GNAS	M11	5-hydroxyldesacetylcinobufagin
Adrenergic signalling in cardio-myocytes	GNAS	M14	1α,5β-dihydroxybufalin
Adrenergic signalling in cardio-myocytes	GNAS	M15	3,5,14,15-tetrahydroxyl-bufa-20,22-dienolide
Adrenergic signalling in cardio-myocytes	GNAS	M16	5β, 6α-dihydroxybufalin
Adrenergic signalling in cardio-myocytes	GNAS	M18	1,12β-dihydroxydesacetylcinobufagin
Adrenergic signalling in cardio-myocytes	GNAS	M17	1,5-dihydroxyldesacetylcinobufagin
Adrenergic signalling in cardio-myocytes	GNAS	M19	2,5-dihydroxyldesacetylcinobufagin
Adrenergic signalling in cardio-myocytes	GNAS	M20	3-Oxo-cinobufagin
Adrenergic signalling in cardio-myocytes	GNAS	P14	Cinobufagin
Adrenergic signalling in cardio-myocytes	GNAS	P15	Bufotalin
Adrenergic signalling in cardio-myocytes	GNAS	P16	Cinobufaginol
Adrenergic signalling in cardio-myocytes	GNAS	P17	Cinobufotalin
Adrenergic signalling in cardio-myocytes	GNAS	M22	12-hydroxyl-cinobufagin
Adrenergic signalling in cardio-myocytes	GNAS	M21	5-hydroxyl-cinobufagin
Adrenergic signalling in cardio-myocytes	GNAS	M24	1,12β-dihydroxycinobufagin
Adrenergic signalling in cardio-myocytes	MAPK1	P4	Desacetylcinobufagin
Adrenergic signalling in cardio-myocytes	MAPK1	M5	3,14,15-trihydroxy-bufa-20,22-dienolide
Adrenergic signalling in cardio-myocytes	MAPK1	P11	19-oxo-Desacetylcinobufagin
Adrenergic signalling in cardio-myocytes	MAPK1	P12	Arenobufagin
Adrenergic signalling in cardio-myocytes	MAPK1	M12	12,16-dihydroxy-resibufogenin
Adrenergic signalling in cardio-myocytes	MAPK1	M13	12-hydroxyldesacetylcinobufagin
Adrenergic signalling in cardio-myocytes	MAPK1	M10	5,16-dihydroxy-resibufogenin
Adrenergic signalling in cardio-myocytes	MAPK1	M11	5-hydroxyldesacetylcinobufagin
Adrenergic signalling in cardio-myocytes	MAPK1	M15	3,5,14,15-tetrahydroxyl-bufa-20,22-dienolide
Adrenergic signalling in cardio-myocytes	MAPK1	M16	5β, 6α-dihydroxybufalin
Adrenergic signalling in cardio-myocytes	MAPK1	M17	1,5-dihydroxyldesacetylcinobufagin
Adrenergic signalling in cardio-myocytes	MAPK1	M19	2,5-dihydroxyldesacetylcinobufagin
Adrenergic signalling in cardio-myocytes	MAPK1	P14	Cinobufagin
Adrenergic signalling in cardio-myocytes	MAPK1	P15	Bufotalin
Adrenergic signalling in cardio-myocytes	MAPK1	P16	Cinobufaginol
Adrenergic signalling in cardio-myocytes	MAPK1	P17	Cinobufotalin
Adrenergic signalling in cardio-myocytes	MAPK1	M22	12-hydroxyl-cinobufagin
Adrenergic signalling in cardio-myocytes	MAPK1	M21	5-hydroxyl-cinobufagin
Adrenergic signalling in cardio-myocytes	MAPK1	M24	1,12β-dihydroxycinobufagin
Adrenergic signalling in cardio-myocytes	PPP1CC	M2	3-epi-bufalin
Adrenergic signalling in cardio-myocytes	PPP1CC	P1	Resibufogenin
Adrenergic signalling in cardio-myocytes	PPP1CC	P2	Bufalin
Adrenergic signalling in cardio-myocytes	PPP1CC	M3	3-Oxo-desacetylcinobufagin
Adrenergic signalling in cardio-myocytes	PPP1CC	P3	19-oxo-bufalin
Adrenergic signalling in cardio-myocytes	PPP1CC	P4	Desacetylcinobufagin
Adrenergic signalling in cardio-myocytes	PPP1CC	M4	5β-Hydroxyresibufogenin
Adrenergic signalling in cardio-myocytes	PPP1CC	P5	Marinobufagin
Adrenergic signalling in cardio-myocytes	PPP1CC	P6	Resibufaginol
Adrenergic signalling in cardio-myocytes	PPP1CC	P7	19-Hydroxybufalin
Adrenergic signalling in cardio-myocytes	PPP1CC	P8	Desacetylbufotalin
Adrenergic signalling in cardio-myocytes	PPP1CC	P9	Gamabufotalin
Adrenergic signalling in cardio-myocytes	PPP1CC	M5	3,14,15-trihydroxy-bufa-20,22-dienolide
Adrenergic signalling in cardio-myocytes	PPP1CC	M6	6α-hydroxybufalin
Adrenergic signalling in cardio-myocytes	PPP1CC	M7	5β-hydroxybufalin
Adrenergic signalling in cardio-myocytes	PPP1CC	P10	Telocinobufagin
Adrenergic signalling in cardio-myocytes	PPP1CC	P11	19-oxo-Desacetylcinobufagin
Adrenergic signalling in cardio-myocytes	PPP1CC	P12	Arenobufagin
Adrenergic signalling in cardio-myocytes	PPP1CC	P13	Hellebrigenin
Adrenergic signalling in cardio-myocytes	PPP1CC	M8	1,5-Dihydroxyresibufogenin
Adrenergic signalling in cardio-myocytes	PPP1CC	M12	12,16-dihydroxy-resibufogenin
Adrenergic signalling in cardio-myocytes	PPP1CC	M13	12-hydroxyldesacetylcinobufagin
Adrenergic signalling in cardio-myocytes	PPP1CC	M9	1-hydroxyldesacetylcinobufagin
Adrenergic signalling in cardio-myocytes	PPP1CC	M10	5,16-dihydroxy-resibufogenin
Adrenergic signalling in cardio-myocytes	PPP1CC	M11	5-hydroxyldesacetylcinobufagin
Adrenergic signalling in cardio-myocytes	PPP1CC	M14	1α,5β-dihydroxybufalin
Adrenergic signalling in cardio-myocytes	PPP1CC	M15	3,5,14,15-tetrahydroxyl-bufa-20,22-dienolide
Adrenergic signalling in cardio-myocytes	PPP1CC	M16	5β, 6α-dihydroxybufalin
Adrenergic signalling in cardio-myocytes	PPP1CC	M18	1,12β-dihydroxydesacetylcinobufagin
Adrenergic signalling in cardio-myocytes	PPP1CC	M17	1,5-dihydroxyldesacetylcinobufagin
Adrenergic signalling in cardio-myocytes	PPP1CC	M19	2,5-dihydroxyldesacetylcinobufagin
Adrenergic signalling in cardio-myocytes	PPP1CC	M20	3-Oxo-cinobufagin
Adrenergic signalling in cardio-myocytes	PPP1CC	P14	Cinobufagin
Adrenergic signalling in cardio-myocytes	PPP1CC	P15	Bufotalin
Adrenergic signalling in cardio-myocytes	PPP1CC	P16	Cinobufaginol
Adrenergic signalling in cardio-myocytes	PPP1CC	P17	Cinobufotalin
Adrenergic signalling in cardio-myocytes	PPP1CC	M22	12-hydroxyl-cinobufagin
Adrenergic signalling in cardio-myocytes	PPP1CC	M21	5-hydroxyl-cinobufagin
Adrenergic signalling in cardio-myocytes	PPP1CC	M24	1,12β-dihydroxycinobufagin
Adrenergic signalling in cardio-myocytes	PPP2CA	M1	3-Oxo-resibufogenin
Adrenergic signalling in cardio-myocytes	PPP2CA	M2	3-epi-bufalin
Adrenergic signalling in cardio-myocytes	PPP2CA	P1	Resibufogenin
Adrenergic signalling in cardio-myocytes	PPP2CA	P2	Bufalin
Adrenergic signalling in cardio-myocytes	PPP2CA	M3	3-Oxo-desacetylcinobufagin
Adrenergic signalling in cardio-myocytes	PPP2CA	P3	19-oxo-bufalin
Adrenergic signalling in cardio-myocytes	PPP2CA	P4	Desacetylcinobufagin
Adrenergic signalling in cardio-myocytes	PPP2CA	M4	5β-Hydroxyresibufogenin
Adrenergic signalling in cardio-myocytes	PPP2CA	P5	Marinobufagin
Adrenergic signalling in cardio-myocytes	PPP2CA	P6	Resibufaginol
Adrenergic signalling in cardio-myocytes	PPP2CA	P7	19-Hydroxybufalin
Adrenergic signalling in cardio-myocytes	PPP2CA	P8	Desacetylbufotalin
Adrenergic signalling in cardio-myocytes	PPP2CA	P9	Gamabufotalin
Adrenergic signalling in cardio-myocytes	PPP2CA	M5	3,14,15-trihydroxy-bufa-20,22-dienolide
Adrenergic signalling in cardio-myocytes	PPP2CA	M6	6α-hydroxybufalin
Adrenergic signalling in cardio-myocytes	PPP2CA	M7	5β-hydroxybufalin
Adrenergic signalling in cardio-myocytes	PPP2CA	P10	Telocinobufagin
Adrenergic signalling in cardio-myocytes	PPP2CA	P11	19-oxo-Desacetylcinobufagin
Adrenergic signalling in cardio-myocytes	PPP2CA	P12	Arenobufagin
Adrenergic signalling in cardio-myocytes	PPP2CA	P13	Hellebrigenin
Adrenergic signalling in cardio-myocytes	PPP2CA	M8	1,5-Dihydroxyresibufogenin
Adrenergic signalling in cardio-myocytes	PPP2CA	M12	12,16-dihydroxy-resibufogenin
Adrenergic signalling in cardio-myocytes	PPP2CA	M13	12-hydroxyldesacetylcinobufagin
Adrenergic signalling in cardio-myocytes	PPP2CA	M9	1-hydroxyldesacetylcinobufagin
Adrenergic signalling in cardio-myocytes	PPP2CA	M10	5,16-dihydroxy-resibufogenin
Adrenergic signalling in cardio-myocytes	PPP2CA	M11	5-hydroxyldesacetylcinobufagin
Adrenergic signalling in cardio-myocytes	PPP2CA	M14	1α,5β-dihydroxybufalin
Adrenergic signalling in cardio-myocytes	PPP2CA	M15	3,5,14,15-tetrahydroxyl-bufa-20,22-dienolide
Adrenergic signalling in cardio-myocytes	PPP2CA	M16	5β, 6α-dihydroxybufalin
Adrenergic signalling in cardio-myocytes	PPP2CA	M18	1,12β-dihydroxydesacetylcinobufagin
Adrenergic signalling in cardio-myocytes	PPP2CA	M17	1,5-dihydroxyldesacetylcinobufagin
Adrenergic signalling in cardio-myocytes	PPP2CA	M19	2,5-dihydroxyldesacetylcinobufagin
Adrenergic signalling in cardio-myocytes	PPP2CA	M20	3-Oxo-cinobufagin
Adrenergic signalling in cardio-myocytes	PPP2CA	P14	Cinobufagin
Adrenergic signalling in cardio-myocytes	PPP2CA	P15	Bufotalin
Adrenergic signalling in cardio-myocytes	PPP2CA	P17	Cinobufotalin
Adrenergic signalling in cardio-myocytes	PPP2CA	M22	12-hydroxyl-cinobufagin
Adrenergic signalling in cardio-myocytes	PPP2CA	M21	5-hydroxyl-cinobufagin
Adrenergic signalling in cardio-myocytes	PPP2CA	M24	1,12β-dihydroxycinobufagin
Adrenergic signalling in cardio-myocytes	PPP2CB	M1	3-Oxo-resibufogenin
Adrenergic signalling in cardio-myocytes	PPP2CB	M2	3-epi-bufalin
Adrenergic signalling in cardio-myocytes	PPP2CB	P1	Resibufogenin
Adrenergic signalling in cardio-myocytes	PPP2CB	P2	Bufalin
Adrenergic signalling in cardio-myocytes	PPP2CB	M3	3-Oxo-desacetylcinobufagin
Adrenergic signalling in cardio-myocytes	PPP2CB	P3	19-oxo-bufalin
Adrenergic signalling in cardio-myocytes	PPP2CB	P4	Desacetylcinobufagin
Adrenergic signalling in cardio-myocytes	PPP2CB	M4	5β-Hydroxyresibufogenin
Adrenergic signalling in cardio-myocytes	PPP2CB	P5	Marinobufagin
Adrenergic signalling in cardio-myocytes	PPP2CB	P6	Resibufaginol
Adrenergic signalling in cardio-myocytes	PPP2CB	P7	19-Hydroxybufalin
Adrenergic signalling in cardio-myocytes	PPP2CB	P8	Desacetylbufotalin
Adrenergic signalling in cardio-myocytes	PPP2CB	P9	Gamabufotalin
Adrenergic signalling in cardio-myocytes	PPP2CB	M5	3,14,15-trihydroxy-bufa-20,22-dienolide
Adrenergic signalling in cardio-myocytes	PPP2CB	M6	6α-hydroxybufalin
Adrenergic signalling in cardio-myocytes	PPP2CB	M7	5β-hydroxybufalin
Adrenergic signalling in cardio-myocytes	PPP2CB	P10	Telocinobufagin
Adrenergic signalling in cardio-myocytes	PPP2CB	P11	19-oxo-Desacetylcinobufagin
Adrenergic signalling in cardio-myocytes	PPP2CB	P12	Arenobufagin
Adrenergic signalling in cardio-myocytes	PPP2CB	P13	Hellebrigenin
Adrenergic signalling in cardio-myocytes	PPP2CB	M8	1,5-Dihydroxyresibufogenin
Adrenergic signalling in cardio-myocytes	PPP2CB	M12	12,16-dihydroxy-resibufogenin
Adrenergic signalling in cardio-myocytes	PPP2CB	M13	12-hydroxyldesacetylcinobufagin
Adrenergic signalling in cardio-myocytes	PPP2CB	M9	1-hydroxyldesacetylcinobufagin
Adrenergic signalling in cardio-myocytes	PPP2CB	M10	5,16-dihydroxy-resibufogenin
Adrenergic signalling in cardio-myocytes	PPP2CB	M11	5-hydroxyldesacetylcinobufagin
Adrenergic signalling in cardio-myocytes	PPP2CB	M14	1α,5β-dihydroxybufalin
Adrenergic signalling in cardio-myocytes	PPP2CB	M15	3,5,14,15-tetrahydroxyl-bufa-20,22-dienolide
Adrenergic signalling in cardio-myocytes	PPP2CB	M16	5β, 6α-dihydroxybufalin
Adrenergic signalling in cardio-myocytes	PPP2CB	M18	1,12β-dihydroxydesacetylcinobufagin
Adrenergic signalling in cardio-myocytes	PPP2CB	M17	1,5-dihydroxyldesacetylcinobufagin
Adrenergic signalling in cardio-myocytes	PPP2CB	M19	2,5-dihydroxyldesacetylcinobufagin
Adrenergic signalling in cardio-myocytes	PPP2CB	M20	3-Oxo-cinobufagin
Adrenergic signalling in cardio-myocytes	PPP2CB	P14	Cinobufagin
Adrenergic signalling in cardio-myocytes	PPP2CB	P15	Bufotalin
Adrenergic signalling in cardio-myocytes	PPP2CB	P17	Cinobufotalin
Adrenergic signalling in cardio-myocytes	PPP2CB	M22	12-hydroxyl-cinobufagin
Adrenergic signalling in cardio-myocytes	PPP2CB	M21	5-hydroxyl-cinobufagin
Adrenergic signalling in cardio-myocytes	PPP2CB	M24	1,12β-dihydroxycinobufagin
Adrenergic signalling in cardio-myocytes	PRKCA	M1	3-Oxo-resibufogenin
Adrenergic signalling in cardio-myocytes	PRKCA	M2	3-epi-bufalin
Adrenergic signalling in cardio-myocytes	PRKCA	P1	Resibufogenin
Adrenergic signalling in cardio-myocytes	PRKCA	P2	Bufalin
Adrenergic signalling in cardio-myocytes	PRKCA	M3	3-Oxo-desacetylcinobufagin
Adrenergic signalling in cardio-myocytes	PRKCA	P3	19-oxo-bufalin
Adrenergic signalling in cardio-myocytes	PRKCA	P4	Desacetylcinobufagin
Adrenergic signalling in cardio-myocytes	PRKCA	M4	5β-Hydroxyresibufogenin
Adrenergic signalling in cardio-myocytes	PRKCA	P5	Marinobufagin
Adrenergic signalling in cardio-myocytes	PRKCA	P6	Resibufaginol
Adrenergic signalling in cardio-myocytes	PRKCA	P7	19-Hydroxybufalin
Adrenergic signalling in cardio-myocytes	PRKCA	P8	Desacetylbufotalin
Adrenergic signalling in cardio-myocytes	PRKCA	P9	Gamabufotalin
Adrenergic signalling in cardio-myocytes	PRKCA	M5	3,14,15-trihydroxy-bufa-20,22-dienolide
Adrenergic signalling in cardio-myocytes	PRKCA	M6	6α-hydroxybufalin
Adrenergic signalling in cardio-myocytes	PRKCA	M7	5β-hydroxybufalin
Adrenergic signalling in cardio-myocytes	PRKCA	P10	Telocinobufagin
Adrenergic signalling in cardio-myocytes	PRKCA	P11	19-oxo-Desacetylcinobufagin
Adrenergic signalling in cardio-myocytes	PRKCA	P12	Arenobufagin
Adrenergic signalling in cardio-myocytes	PRKCA	P13	Hellebrigenin
Adrenergic signalling in cardio-myocytes	PRKCA	M8	1,5-Dihydroxyresibufogenin
Adrenergic signalling in cardio-myocytes	PRKCA	M12	12,16-dihydroxy-resibufogenin
Adrenergic signalling in cardio-myocytes	PRKCA	M13	12-hydroxyldesacetylcinobufagin
Adrenergic signalling in cardio-myocytes	PRKCA	M9	1-hydroxyldesacetylcinobufagin
Adrenergic signalling in cardio-myocytes	PRKCA	M10	5,16-dihydroxy-resibufogenin
Adrenergic signalling in cardio-myocytes	PRKCA	M11	5-hydroxyldesacetylcinobufagin
Adrenergic signalling in cardio-myocytes	PRKCA	M14	1α,5β-dihydroxybufalin
Adrenergic signalling in cardio-myocytes	PRKCA	M15	3,5,14,15-tetrahydroxyl-bufa-20,22-dienolide
Adrenergic signalling in cardio-myocytes	PRKCA	M16	5β, 6α-dihydroxybufalin
Adrenergic signalling in cardio-myocytes	PRKCA	M18	1,12β-dihydroxydesacetylcinobufagin
Adrenergic signalling in cardio-myocytes	PRKCA	M17	1,5-dihydroxyldesacetylcinobufagin
Adrenergic signalling in cardio-myocytes	PRKCA	M19	2,5-dihydroxyldesacetylcinobufagin
Adrenergic signalling in cardio-myocytes	PRKCA	M20	3-Oxo-cinobufagin
Adrenergic signalling in cardio-myocytes	PRKCA	P14	Cinobufagin
Adrenergic signalling in cardio-myocytes	PRKCA	P15	Bufotalin
Adrenergic signalling in cardio-myocytes	PRKCA	P17	Cinobufotalin
Adrenergic signalling in cardio-myocytes	PRKCA	M22	12-hydroxyl-cinobufagin
Adrenergic signalling in cardio-myocytes	PRKCA	M21	5-hydroxyl-cinobufagin
Adrenergic signalling in cardio-myocytes	PRKCA	M24	1,12β-dihydroxycinobufagin
